# Supplementary material for: Epidemiologic features and potential year of life lost of scrub typhus in China: A nationwide surveillance analysis (2006– 2023)
Source: PLoS Negl Trop Dis. 2025 Oct 29;19(10):e0013666. doi: 10.1371/journal.pntd.0013666 (PMC12588475; doi:10.1371/journal.pntd.0013666)
Supplement: S1 Data — (XLSX) [file pntd.0013666.s002.xlsx]

## Sheet: Plan1
Year	Reported cases of scrub typhus	Reported deaths of scrub typhus		Male	Female		0-19	20-39	40-59	≥60
2006	1244	0		635	609		263	220	477	284
2007	1332	1		705	627		261	262	482	327
2008	2592	3		1370	1222		432	478	1023	659
2009	3235	0		1659	1576		702	624	1233	676
2010	4085	11		2039	2046		788	771	1570	956
2011	6020	6		2884	3136		924	955	2368	1773
2012	8921	9		4223	4698		1271	1287	3648	2715
2013	11104	4		4907	6197		1434	1599	4535	3536
2014	16032	8		7221	8811		1830	2269	6496	5437
2015	17280	3		8012	9268		1608	2242	7102	6328
2016	21691	12		9935	11756		2099	2915	8750	7927
2017	22556	6		10453	12103		2251	3082	9118	8105
2018	26757	6		12438	14319		2801	3700	10735	9521
2019	26519	6		12365	14154		2264	3112	10630	10513
2020	27549	5		12789	14760		2607	3384	11104	10454
2021	28086	9		12639	15447		562	2809	14043	10672
2022	24870	6		11938	12932		497	2238	12684	9451
2023	33400	8		15698	17702		668	2672	17368	12692
Demographic data was obtained from the seventh population census of the National Bureau of Statistics of China (http://www.stats.gov.cn/).
The underlying numerical data for Table 1
