# Supplementary material for: Epidemiologic features and potential year of life lost of scrub typhus in China: A nationwide surveillance analysis (2006– 2023)
Source: PLoS Negl Trop Dis. 2025 Oct 29;19(10):e0013666. doi: 10.1371/journal.pntd.0013666 (PMC12588475; doi:10.1371/journal.pntd.0013666)
Supplement: S3 Data — (XLSX) [file pntd.0013666.s004.xlsx]

## Sheet: Sheet 1
Year	January	February	March	April	May	June	July	August	September	October	November	December
2006	0.90309	1.14613	1.32222	1.11394	1.74819	1.9345	2.33646	2.19312	2.20952	2.4014	2.3784	1.30103
2007	1.20412	1.04139	1.32222	1.43136	1.85126	2.11727	2.35218	2.1271	2.20412	2.56937	2.14922	1.38021
2008	1.11394	0.477121	1.17609	1.51851	2.14613	2.44248	2.54283	2.52504	2.36922	2.89376	2.54777	1.75587
2009	1.30103	1.4624	1.36173	1.43136	2.16435	2.49969	2.80072	2.78958	2.63548	2.79379	2.52114	1.60206
2010	1.60206	0.90309	1.27875	1.60206	2.20952	2.60746	2.78958	2.81358	2.75967	3.00689	2.68574	1.83251
2011	1.54407	1.32222	1.44716	1.34242	2.07918	2.68664	2.99078	2.91855	2.79588	3.2222	3.03222	2.11394
2012	1.85126	1.6721	1.49136	1.69897	2.69197	3.01912	3.03782	3.10175	3.10072	3.34792	3.06408	2.26007
2013	2.08636	1.83251	1.74819	2.01284	2.6561	3.09656	3.22505	3.20439	3.2014	3.35583	3.2266	2.35984
2014	1.98227	1.86923	1.74819	2.23045	2.87737	3.18099	3.29667	3.37658	3.40346	3.64523	3.23249	2.54033
2015	2.33445	1.95424	2.06446	2.34439	2.83187	3.1271	3.23679	3.19921	3.30621	3.71592	3.53555	2.8169
2016	2.38382	1.92942	1.99564	2.3032	3.08207	3.35102	3.43056	3.40175	3.37457	3.72892	3.58737	2.90417
2017	2.5563	2.27416	2.25042	2.53275	3.11193	3.46045	3.4442	3.51068	3.45667	3.708	3.42667	2.81158
2018	2.47712	2.2014	2.26951	2.55145	3.19005	3.42716	3.63538	3.70449	3.61374	3.62315	3.4877	2.88536
2019	2.47712	2.32634	2.29226	2.7356	3.18949	3.37365	3.44932	3.59118	3.59835	3.75967	3.63256	2.80209
2020	2.59218	2.21484	2.38021	2.70157	3.19893	3.58081	3.64552	3.58838	3.54145	3.68169	3.55509	2.83885
2021	2.43457	2.39967	2.41497	2.70586	3.21405	3.51335	3.62377	3.6869	3.65089	3.66652	3.47436	2.86451
2022	2.45332	2.36361	2.41162	2.69984	3.17609	3.50147	3.6583	3.60097	3.4915	3.60217	3.45788	2.61066
2023	2.38202	2.3962	2.41996	2.71517	3.09899	3.44248	3.62397	3.82633	3.75618	3.83765	3.58659	2.87274
The underlying numerical data for Figure 3. The above data are the logarithm of the number of reported scrub typhus cases.
