# Supplementary material for: Epidemiologic features and potential year of life lost of scrub typhus in China: A nationwide surveillance analysis (2006– 2023)
Source: PLoS Negl Trop Dis. 2025 Oct 29;19(10):e0013666. doi: 10.1371/journal.pntd.0013666 (PMC12588475; doi:10.1371/journal.pntd.0013666)
Supplement: S4 Data — (XLSX) [file pntd.0013666.s005.xlsx]

## Sheet: Sheet 1
Year	January	February	March	April	May	June	July	August	September	October	November	December
2006	8	14	21	13	56	86	217	156	162	252	239	20	1244
2007	16	11	21	27	71	131	225	134	160	371	141	24	1332
2008	13	3	15	33	140	277	349	335	234	783	353	57	2592
2009	20	29	23	27	146	316	632	616	432	622	332	40	3235
2010	40	8	19	40	162	405	616	651	575	1016	485	68	4085
2011	35	21	28	22	120	486	979	829	625	1668	1077	130	6020
2012	71	47	31	50	492	1045	1091	1264	1261	2228	1159	182	8921
2013	122	68	56	103	453	1249	1679	1601	1590	2269	1685	229	11104
2014	96	74	56	170	754	1517	1980	2380	2532	4418	1708	347	16032
2015	216	90	116	221	679	1340	1725	1582	2024	5199	3432	656	17280
2016	242	85	99	201	1208	2244	2695	2522	2369	5357	3867	802	21691
2017	360	188	178	341	1294	2887	2781	3241	2862	5105	2671	648	22556
2018	300	159	186	356	1549	2674	4319	5064	4109	4199	3074	768	26757
2019	300	212	196	544	1547	2364	2814	3901	3966	5750	4291	634	26519
2020	391	164	240	503	1581	3809	4421	3876	3479	4805	3590	690	27549
2021	272	251	260	508	1637	3261	4205	4863	4476	4640	2981	732	28086
2022	284	231	258	501	1500	3173	4553	3990	3101	4001	2870	408	24870
2023	241	249	263	519	1256	2770	4207	6704	5704	6881	3860	746	33400
Monthly averages per month	168.167	105.778	114.778	232.167	813.611	1668.56	2193.78	2428.28	2203.39	3309.11	2100.83	398.944
mean of population	283273/12*18
	1311.45
seasonal index	0.12823	0.0806572	0.0875198	0.177031	0.620391	1.2723	1.67279	1.8516	1.68012	2.52325	1.60192	0.304201
The underlying numerical data for Figure 4.
