# Supplementary material for: Epidemiologic features and potential year of life lost of scrub typhus in China: A nationwide surveillance analysis (2006– 2023)
Source: PLoS Negl Trop Dis. 2025 Oct 29;19(10):e0013666. doi: 10.1371/journal.pntd.0013666 (PMC12588475; doi:10.1371/journal.pntd.0013666)
Supplement: S5 Data — (XLSX) [file pntd.0013666.s006.xlsx]

## Sheet: PYLL of male
Year	Number of scrub typhus deaths in different age groups of males
	0-	1-	2-	3-	4-	5-	6-	7-	8-	9-	10-	15-	20-	25-	30-	35-	40-	45-	50-	55-	60-	65-	70-	75-	80-	≥85
2006	0	0	0	0	0	0	0	0	0	0	0	0	0	0	0	0	0	0	0	0	0	0	0	0	0	0
2007	0	0	0	0	0	0	0	0	0	0	0	0	0	0	0	0	0	0	0	0	0	0	0	0	0	0
2008	0	0	0	0	0	0	0	0	0	0	0	0	0	0	0	0	1	0	0	0	0	0	0	0	1	0
2009	0	0	0	0	0	0	0	0	0	0	0	0	0	0	0	0	0	0	0	0	0	0	0	0	0	0
2010	1	1	0	0	0	0	0	0	0	0	0	0	0	0	0	0	0	2	0	0	3	0	0	0	0	0
2011	0	0	0	0	0	0	0	0	0	0	0	0	0	0	0	0	0	1	0	2	0	0	1	0	0	0
2012	0	0	0	0	0	0	0	0	0	0	0	0	1	0	0	0	1	3	0	1	0	0	0	0	0	0
2013	0	0	0	0	0	0	0	0	0	0	0	0	0	0	1	0	0	1	1	0	0	1	0	0	0	0
2014	0	0	0	0	0	0	0	0	0	0	0	0	0	0	0	0	0	0	1	0	0	1	0	1	0	0
2015	0	0	1	0	0	0	0	0	0	0	0	0	0	0	0	0	0	0	0	0	0	0	0	0	0	0
2016	0	0	0	0	1	0	0	0	0	0	0	0	0	0	0	1	0	0	1	2	0	0	0	1	2	0
2017	0	0	0	0	0	0	0	0	0	0	0	0	0	0	0	0	0	0	0	1	1	1	0	0	0	0
2018	0	0	0	0	0	0	0	0	0	0	0	0	0	0	0	0	1	1	0	0	1	0	1	0	0	0
2019	0	0	0	0	0	0	0	0	0	0	0	0	0	0	0	0	0	0	1	1	1	1	0	1	0	0
2020	0	0	0	1	0	0	0	0	0	0	0	0	0	0	0	0	0	0	0	1	0	0	1	0	0	0
2021	0	0	0	0	0	0	0	0	0	0	0	0	0	0	0	0	0	1	0	1	1	0	1	0	0	0
2022	0	0	0	0	0	0	0	0	0	0	0	0	0	0	0	0	0	0	1	0	0	1	0	0	0	0
2023	0	0	0	0	0	0	0	0	0	0	0	0	0	0	0	0	0	0	0	1	0	1	0	1	0	0
	1	1	1	1	1	0	0	0	0	0	0	0	1	0	1	1	3	9	5	10	7	6	4	4	3	0
	5					0					0	0	1	0	2		12		15		13		8		3
	Male
	Age groups (years)	Remaining years（ai）	Deaths（di）	PYLL (aidi)	PYLL %	PYLL*100 %		Midpoint of the age groups (i)	Midpoint of the age groups (i)+0.5
	0~4	73.48	5	367.4	0.279856	27.9856		2	2.5
	5~9	68.48	0	0	0	0		7	7.5
	10~14	63.48	0	0	0	0		12	12.5
	15~19	58.48	0	0	0	0		17	17.5
	20~24	53.48	1	53.48	0.0407367	4.07367		22	22.5
	25~29	48.48	0	0	0	0		27	27.5
	30~39	40.98	2	81.96	0.0624305	6.24305		34.5	35
	40~49	30.98	12	371.76	0.283177	28.3177		44.5	45
	50~59	20.98	15	314.7	0.239713	23.9713		54.5	55
	60~69	10.98	13	142.74	0.108728	10.8728		64.5	65
	70~79	0.98	8	7.84	0.00597188	0.597188		74.5	75
	80~89	-9.02	3	-27.06	-0.0206121	-2.06121		84.5	85
PYLL				1312.82		100
	Year	Male Life Expectancy (years)
	2006	71.18
	2007	71.56
	2008	71.94
	2009	72.32
	2010	72.38
	2011	72.76
	2012	73.14
	2013	73.52
	2014	73.9
	2015	73.64
	2016	74.02
	2017	74.4
	2018	74.78
	2019	75.16
	2020	75.98
	2021	75.5
	2022	75.75
	2023	75.46
	The underlying numerical data for Table 5 (For Male)
