# Supplementary material for: Epidemiologic features and potential year of life lost of scrub typhus in China: A nationwide surveillance analysis (2006– 2023)
Source: PLoS Negl Trop Dis. 2025 Oct 29;19(10):e0013666. doi: 10.1371/journal.pntd.0013666 (PMC12588475; doi:10.1371/journal.pntd.0013666)
Supplement: S6 Data — (XLSX) [file pntd.0013666.s007.xlsx]

## Sheet: PYLL of female
Year	Number of scrub typhus deaths in different age groups of females
	0-	1-	2-	3-	4-	5-	6-	7-	8-	9-	10-	15-	20-	25-	30-	35-	40-	45-	50-	55-	60-	65-	70-	75-	80-	≥85
2006	0	0	0	0	0	0	0	0	0	0	0	0	0	0	0	0	0	0	0	0	0	0	0	0	0	0
2007	0	0	0	0	0	0	0	0	0	0	0	0	0	0	0	0	0	0	1	0	0	0	0	0	0	0
2008	0	0	0	0	0	0	0	0	0	0	0	0	0	0	0	0	0	0	0	0	0	0	0	1	0	0
2009	0	0	0	0	0	0	0	0	0	0	0	0	0	0	0	0	0	0	0	0	0	0	0	0	0	0
2010	0	0	0	0	0	0	0	0	0	0	0	0	0	0	0	0	0	0	0	0	0	1	3	0	0	0
2011	0	0	0	0	0	0	0	0	0	0	0	0	0	0	0	0	0	0	0	1	1	0	0	0	0	0
2012	0	0	0	0	0	0	0	0	0	0	0	0	0	0	0	0	0	0	0	0	0	0	2	1	0	0
2013	0	0	0	0	0	0	0	0	0	0	0	0	0	0	0	0	0	0	0	0	0	0	0	0	0	0
2014	0	1	0	0	0	0	0	0	0	0	0	0	0	0	0	0	0	0	0	0	0	2	0	0	2	0
2015	0	0	0	0	0	0	0	0	0	0	0	0	0	0	0	0	0	0	0	0	1	1	0	0	0	0
2016	0	0	0	0	0	0	0	0	0	0	0	0	1	0	0	0	0	0	0	0	1	0	0	0	2	0
2017	0	0	0	0	0	0	0	0	0	0	0	0	0	0	0	0	0	0	1	0	0	0	0	1	1	0
2018	0	0	0	0	0	0	0	0	0	0	0	1	0	0	0	0	0	0	0	0	0	0	1	0	0	0
2019	0	0	0	0	0	0	0	0	0	0	0	0	0	0	0	0	0	0	0	1	0	0	0	0	0	0
2020	0	0	0	0	0	0	0	0	0	0	0	0	0	0	0	0	0	0	1	1	0	0	0	0	0	0
2021	0	0	0	0	0	0	0	0	0	0	0	0	0	0	0	0	1	0	1	2	0	0	0	1	0	0
2022	0	0	0	0	0	0	0	0	0	0	0	0	0	0	0	0	0	0	1	1	1	1	0	0	0	0
2023	0	0	0	0	0	0	0	0	0	0	0	0	0	0	0	0	0	1	1	1	1	1	0	0	0	0
	0	1	0	0	0	0	0	0	0	0	0	1	1	0	0	0	1	1	6	7	5	6	6	4	5	0
	1					0					0	1	1	0	0		2		13		11		10		5
											Age groups (years)	Midpoint of the age groups (i)	Midpoint of the age groups (i)+0.5	Deaths（di）	Remaining years（ai）	PYLL (aidi)	PYLL %	PYLL*100 %
											0~4	2	2.5	1	78.38	78.38	0.0954434	9.54434
											5~9	7	7.5	0	73.38	0	0	0
											10~14	12	12.5	0	68.38	0	0	0
											15~19	17	17.5	1	63.38	63.38	0.0771779	7.71779
											20~24	22	22.5	1	58.38	58.38	0.0710894	7.10894
											25~29	27	27.5	0	53.38	0	0	0
											30~39	34.5	35	0	45.88	0	0	0
											40~49	44.5	45	2	35.88	71.76	0.0873822	8.73822
											50~59	54.5	55	13	25.88	336.44	0.409683	40.9683
											60~69	64.5	65	11	15.88	174.68	0.212708	21.2708
											70~79	74.5	75	10	5.88	58.8	0.0716008	7.16008
											80~89	84.5	85	5	-4.12	-20.6	-0.0250846	-2.50846
PYLL																821.22		100
					Year	Female Life Expectancy (years)
					2006	75.7
					2007	76.12
					2008	76.54
					2009	76.96
					2010	77.37
					2011	77.78
					2012	78.19
					2013	78.6
					2014	79.01
					2015	79.43
					2016	79.84
					2017	80.25
					2018	80.66
					2019	81.07
					2020	80.88
					2021	80.8
					2022	81.05
					2023	81.16
